# Supplementary material for: Cytoplasmic contractile injection systems mediate cell death in Streptomyces
Source: Nat Microbiol. 2023 Mar 9;8(4):711–26. doi: 10.1038/s41564-023-01341-x (PMC10066040; doi:10.1038/s41564-023-01341-x)
Supplement: Supplementary file 6 — PDB validation report for 8BL4. [file 41564_2023_1341_MOESM6_ESM.zip]

Archive with 2 entries (2 files):
- D_1292126605_val-report-full_P1(final).pdf
- __MACOSX/._D_1292126605_val-report-full_P1(final).pdf
